# Supplementary material for: Understanding the Differential Impact of Vegetation Measures on Modeling the Association between Vegetation and Psychotic and Non-Psychotic Disorders in Toronto, Canada
Source: Int J Environ Res Public Health. 2021 Apr 28;18(9):4713. doi: 10.3390/ijerph18094713 (PMC8124936; doi:10.3390/ijerph18094713)
Supplement: Supplementary file 1 [file ijerph-18-04713-s001.zip]

Archive with 1 entries (1 files):
- Supplementary File (S1).pdf
